# Supplementary material for: Synergistic optimisation of expression, folding, and secretion improves E. coli AppA phytase production in Pichia pastoris
Source: Microb Cell Fact. 2021 Jan 7;20:8. doi: 10.1186/s12934-020-01499-7 (PMC7836175; doi:10.1186/s12934-020-01499-7)
Supplement: Supplementary file 1 — Additional file 1: Table S1. Additional tables. [file 12934_2020_1499_MOESM1_ESM.xlsx]

## Sheet: Sheet1
Strain name	Phytase promoter	Phytase	Chaperone 1 promoter	Chaperone 1	Chaperone 2 promoter	Chaperone 2	Selection marker
AppA (PAOX1)	PAOX1	AppA	-	-	-	-	Zeocin
AppA (PHpFMD)	PFMD	AppA	-	-	-	-	Zeocin
AppA (PGAP)	PGAP	AppA	-	-	-	-	Zeocin
AppA (PCAT1)	PCAT1	AppA	-	-	-	-	Zeocin
AppA-HAC1 (PHpFMD-HpMOX)	PHpFMD	AppA	PHpMOX	HAC1	-	-	Zeocin
AppA-HAC1 (PAOX1-CAT1)	PAOX1	AppA	PCAT1	HAC1	-	-	Zeocin
AppA-HAC1 (PDAS1/2)	PDAS1	AppA	PDAS2	HAC1	-	-	Zeocin
AppA-PDI (PHpFMD-HpMOX)	PFMD	AppA	PHpMOX	PDI	-	-	Zeocin
AppA-PDI (PAOX1-CAT1)	PAOX1	AppA	PCAT1	PDI	-	-	Zeocin
AppA-PDI (PDAS1/2)	PDAS1	AppA	PDAS2	PDI	-	-	Zeocin
AppA-MPDI (PHpFMD-HpMOX)	PHpFMD	AppA	PHpMOX	MPDI	-	-	Zeocin
AppA- EUG1 (PHpFMD-HpMOX)	PHpFMD	AppA	PHpMOX	EUG1	-	-	Zeocin
AppA-SEC1 (PHpFMD-HpMOX)	PHpFMD	AppA	PHpMOX	SEC1	-	-	Zeocin
AppA-SLY1 (PHpFMD-HpMOX)	PHpFMD	AppA	PHpMOX	SLY1	-	-	Zeocin
AppA-ERV2 (PHpFMD-HpMOX)	PHpFMD	AppA	PHpMOX	ERV2	-	-	Zeocin
AppA-ERO1 (PHpFMD-HpMOX)	PHpFMD	AppA	PHpMOX	ERO1	-	-	Zeocin
AppA-PDI-ERO1 (PGAP)	PHpFMD	AppA	PHpMOX	PDI	PGAP	ERO1	Zeocin
AppA-PDI-ERO1 (PCAT1)	PHpFMD	AppA	PHpMOX	PDI	PCAT1	ERO1	Zeocin
AppA-PDI-ERV2 (PGAP)	PHpFMD	AppA	PHpMOX	PDI	PGAP	ERV2	Zeocin
AppA-PDI-ERV2 (PCAT1)	PHpFMD	AppA	PHpMOX	PDI	PCAT1	ERV2	Zeocin
AppA-PDI- GPX1 (PGAP)	PHpFMD	AppA	PHpMOX	PDI	PGAP	GPX1	Zeocin
AppA-PDI- HAC1 (PCAT1)	PHpFMD	AppA	PHpMOX	PDI	PCAT1	HAC1	Zeocin
AppA-HAC1- PDI (PGAP)	PHpFMD	AppA	PHpMOX	HAC1	PGAP	PDI	Zeocin
AppA-PDI- KAR2 (PGAP)	PHpFMD	AppA	PHpMOX	PDI	PGAP	KAR2	Zeocin
